# Supplementary material for: A Combined Transcriptomics and Lipidomics Analysis of Subcutaneous, Epididymal and Mesenteric Adipose Tissue Reveals Marked Functional Differences
Source: PLoS One. 2010 Jul 12;5(7):e11525. doi: 10.1371/journal.pone.0011525 (PMC2902507; doi:10.1371/journal.pone.0011525)
Supplement: Table S3 — List of members in cluster containing lymphocyte specific genes. The cluster was identified as described in Supplementary Figure S1. (0.01 MB XLSX) [file pone.0011525.s004.xlsx]

## Sheet: Sheet1
NAME
Ighv5-9-1
Aldh1b1
Tm4sf5
Nts
Nkx2-3
Chl1
Cntn1
Rtn1
Dsc2
AI987662
Igkv4-54
Ighv1-66
Serpina10
Gm1524
Ighv1-22
Igkv5-48
Igkv15-103
Ighv1-55
Igkv12-46
Ighv1-75
Ighv1-64
Gm189
Igk-V21-10
Igkv12-44
Ighv3-6
Ighv1-9
Gm1499
Gm1409
Haao
A630038E17Rik
Igkv14-111
Siglech
BC027057
Socs3
Aicda
Eaf2
Cep55
Bub1
Gcet2
Ccr9
Clec1b
Ighv1-53
Ly6k
BC037703
Treml4
Slamf8
5730557B15Rik
Itga4
Slc38a1
Cxcl10
Timeless
Gfi1
Serpina3f
Asb2
Madcam1
F8
Gm459
Grem1
Sema3a
Klrb1f
Astn1
Slc14a1
Mefv
B430306N03Rik
Sdf2l1
Arl4c
St6gal1
Epb4.1l3
Emb
BC025076
Tmem51
Fut4
Marveld2
6330505N24Rik
4922503N01Rik
Fanca
Coch
Il1a
Sgol1
C230071H18Rik
Gpr176
P2ry14
Il33
Sass6
H2-T24
Cx3cr1
BC037393
E330018D03Rik
Bcl2l11
Bmp2k
Cdc25a
Rfc5
Ect2
Cdc6
Prdm1
Brca1
Aspm
Mki67
Cdca5
Aurka
Hells
Spc24
Cdc2a
Rad51
Birc5
Ccnb2
Ccna2
Cdc20
Fignl1
Aurkb
Shcbp1
Tpx2
Plk1
Cdca8
Tk1
Kif20a
Ube2t
Nuf2
Skp2
Ube2c
Nusap1
Melk
Rad51ap1
Pbk
Prc1
E2f2
Esco2
Mns1
Bst1
Abtb2
Wdhd1
Rrad
Abcg3
Parvg
Tgm1
Tmem108
Siglec1
Slamf7
Mcm5
Pik3ap1
Pkib
Serpini1
Osbpl3
Susd3
BC038822
Slc4a8
Eno3
Thy1
Rabgap1l
Spic
Zcchc18
Plac8
2310026E23Rik
1810015C04Rik
Ifitm1
Tbc1d8
St8sia6
Slc37a1
Klk8
Cd4
Pik3cg
Nuak2
Abhd8
Fcho1
Sit1
Cdc7
Pim2
2810048G17Rik
Psd4
Nup210
Pstpip1
Pmaip1
Plcxd2
Arhgap25
Kcnn4
Itpr3
Il17ra
AI790298
Pkp3
Rab19
Cxcl16
Gadd45b
Cxcr6
Cd40
Ciita
Serpinb1a
BC063749
Cdt1
Mcm2
Fen1
2410004L22Rik
Batf
Ripk3
Pla2g2d
Aif1
Aim2
Snora65
Def6
Centb1
Apobec3
Cd86
Was
Bcnp1
Nfkb2
Mical1
Cnp
Relb
Ikbke
Prkcb1
Card6
Rps6ka1
Bcl3
1110013L07Rik
EG667823
Rbm38
Arid3b
Arhgap15
Dusp2
Rnase6
Lcp2
Nfkbie
Lrmp
Rassf5
Klhl6
Pscdbp
Ikzf1
Akna
Hmha1
Pik3cd
1200013B08Rik
Rac2
Dennd1c
Spn
BC067047
Gimap9
Plcg2
Gmip
Btk
Gimap1
Il2rg
Ptpn6
Myo1g
Il27ra
Dgka
Bank1
Trim59
Ncf4
Hck
Glipr1
Dok3
Nrm
Kcnab2
Tspyl3
Il21r
Il10ra
Il16
Slfn2
Pold1
Hpse
Galnt6
Napsa
Tec
Ptpn7
Cxcr3
Slfn8
Dapp1
Gpr65
Cd83
Zc3hav1
Arid5a
Flt3
Tnfrsf4
Aytl1a
T2bp
Vpreb3
Slain1
Atg16l2
Kmo
9130017C17Rik
5830405N20Rik
Lax1
A630001G21Rik
Mcart6
Card11
Tnfrsf26
Slamf1
Ctla4
Sema4f
Gpr68
Nlrc4
Sh2d2a
Rab37
Ubash3a
Prim1
Arhgap9
Crtam
Glipr2
Usp18
Mbd4
Trpm2
Amica1
Ccdc88b
Irf8
Cmah
Btbd11
Sla
Ptpn22
Lta
5430427O19Rik
Eomes
Mapkapk3
Igj
Ly75
1810033B17Rik
Rel
Fgr
Cxcr4
Cacnb3
A430084P05Rik
Msc
Ly6i
BC021614
Gbp5
Pacsin1
Lat2
Cacna1s
Klrk1
Cpm
Cd300lf
Lair1
Ch25h
Pla2g4b
Cd300c
Adam8
Slc15a3
Myo1f
Itgax
Rgs1
Tnc
Ankrd37
Gzma
Gzmb
Tbx21
Zbp1
Oasl1
Ifi44
Ifit1
Kynu
Dapl1
A530023O14Rik
Myb
Ada
EG622976
Ctse
Zxdb
Gzmk
BC065085
Timd4
H2-M2
Pglyrp1
Igkv19-93
Sell
Gpr18
Cd3g
Marco
ENSMUSG00000076576
Orai2
EG667550
EG434025
Hcst
Trbv1
Txk
Il18r1
Gpr171
Cd69
EG240921
Zmynd15
P2ry13
Stab2
Dnase1l3
Il7r
Cd8a
Cd5
Ccr7
Cd3d
Itk
Ctsw
Ikzf3
Blk
Tnfrsf13c
B3gnt5
Pou2af1
Ly6d
Cd22
Btla
Cd19
Fcrl1
Cr2
Il4i1
Cd72
H2-Oa
Chst3
Blr1
Ms4a4c
Siglecg
Faim3
Glycam1
Cd28
Runx3
AY078069
Cd96
Rhof
Gimap3
A130092J06Rik
Cst7
Bcl11b
Cd6
Prkcq
Cd27
Mcoln2
Serpina3g
Cyfip2
5830443L24Rik
Arhgap4
Cd2
P2ry10
Ms4a4b
Klrd1
Epsti1
A630077B13Rik
Tlr1
Ly9
Nkg7
Rasgrp1
Traf3ip3
Cnr2
Kif21b
Rhoh
Stat4
Map4k1
Ptprcap
Cd79b
Ltb
Tbc1d10c
H2-Ob
Fcer2a
Ms4a1
Spib
Tnfrsf18
Itgb7
Lat
Sema4d
Pyhin1
Ebi2
Ccl5
H2-DMb2
6330500D04Rik
B4galnt1
Arl5c
Ccr6
2010001M09Rik
Gimap7
Zc3h12d
Sidt1
A430107D22Rik
Sh2d1a
Cd7
Skap1
Gm1752
5031414D18Rik
Cd209b
OTTMUSG00000016644
Slamf6
Tcf7
Ccl22
Mx1
Il22ra2
Igk-V19-15
Igl-C2
Bin2
Pou2f2
Cxcl13
Ighv1-26
Clec4n
Ell3
Ryr1
Tmem154
Lrat
Hist1h2ae
NAME
Aerage
Stv
